# Supplementary material for: Spatial Distribution Pattern of Aromia bungii Within China and Its Potential Distribution Under Climate Change and Human Activity
Source: Ecol Evol. 2024 Nov 13;14(11):e70520. doi: 10.1002/ece3.70520 (PMC11560860; doi:10.1002/ece3.70520)
Supplement: Supplementary file 1 — Data S1. [file ECE3-14-e70520-s001.zip]

Archive with 2 entries (2 files):
- dataset.csv
- Supplementary Materials.docx
