# Supplementary material for: Spatial Distribution Pattern of Aromia bungii Within China and Its Potential Distribution Under Climate Change and Human Activity
Source: Ecol Evol. 2024 Nov 13;14(11):e70520. doi: 10.1002/ece3.70520 (PMC11560860; doi:10.1002/ece3.70520)
Supplement: Supplementary file 1 — Data S1. [file ECE3-14-e70520-s001.zip › dataset.csv]

species	Longitude	Latitude	sources
Aromia bungii	119.449448	30.35601	R
Aromia bungii	113	28	R
Aromia bungii	118.471395	35.560813	R
Aromia bungii	120.191502	30.224406	R
Aromia bungii	121.239044	29.791785	R
Aromia bungii	120.021167	30.243416	R
Aromia bungii	104.124747	30.658612	R
Aromia bungii	114.520948	30.905607	R
Aromia bungii	121.552822	31.215709	R
Aromia bungii	120.712819	31.62708	R
Aromia bungii	117.2503	31.86741	R
Aromia bungii	117.065351	37.274158	R
Aromia bungii	118.840126	32.037483	R
Aromia bungii	121.763271	37.269372	R
Aromia bungii	121.527485	31.183121	R
Aromia bungii	116.016213	40.3677	R
Aromia bungii	113.538053	34.664989	R
Aromia bungii	120.277213	30.18438	R
Aromia bungii	121.436356	31.252905	R
Aromia bungii	117.988981	36.500854	R
Aromia bungii	109.514442	30.778783	R
Aromia bungii	129.847503	42.966703	R
Aromia bungii	125.3268	43.79727	R
Aromia bungii	125.3268	43.79727	R
Aromia bungii	116.202435	40.009721	R
Aromia bungii	113.8054	35.461632	R
Aromia bungii	125.3268	43.79727	R
Aromia bungii	125.3268	43.79727	R
Aromia bungii	125.3268	43.79727	R
Aromia bungii	117.213622	39.113247	R
Aromia bungii	118.515986	32.037567	R
Aromia bungii	117.236476	39.14323	R
Aromia bungii	120.401688	36.098372	R
Aromia bungii	116.185926	40.359232	R
Aromia bungii	117.150093	37.284615	R
Aromia bungii	118.534122	31.70291	R
Aromia bungii	116.201036	40.0112	R
Aromia bungii	118.50495	31.683073	R
Aromia bungii	118.534257	31.699826	R
Aromia bungii	116.672458	40.409851	R
Aromia bungii	116.166011	39.85827	R
Aromia bungii	119.449722	30.35567	R
Aromia bungii	119.467432	32.213415	R
Aromia bungii	116.145191	40.272151	R
Aromia bungii	118.516022	31.65607	R
Aromia bungii	115.929803	40.243225	R
Aromia bungii	121.622869	31.191633	R
Aromia bungii	119.734006	30.25788	R
Aromia bungii	116.208865	40.000165	R
Aromia bungii	118.796438	32.105406	R
Aromia bungii	115.427725	38.862383	R
Aromia bungii	117.42189	32.890049	R
Aromia bungii	118.816497	32.08222	R
Aromia bungii	121.579772	31.142597	R
Aromia bungii	119.479981	32.187227	R
Aromia bungii	113	28	R
Aromia bungii	120.195183	30.360725	R
Aromia bungii	113.081963	28.808687	R
Aromia bungii	120.133572	30.186117	R
Aromia bungii	119.155673	26.132061	R
Aromia bungii	118.79647	32.05838	R
Aromia bungii	116.203947	39.999917	R
Aromia bungii	115.688248	39.922957	R
Aromia bungii	118.856322	33.699062	R
Aromia bungii	114.264708	22.373653	R
Aromia bungii	121.558037	31.243283	R
Aromia bungii	114.474037	36.55822	R
Aromia bungii	119.986138	31.812433	R
Aromia bungii	109.41632	36.627742	R
Aromia bungii	115.962455	39.092147	R
Aromia bungii	121.471077	31.281899	R
Aromia bungii	113.73085	34.788639	R
Aromia bungii	113.913464	27.145465	R
Aromia bungii	118.940278	31.98613	R
Aromia bungii	121.431333	31.625618	R
Aromia bungii	120.160028	30.308437	R
Aromia bungii	121.616753	31.544083	R
Aromia bungii	121.210487	31.284508	R
Aromia bungii	113.075325	28.794004	R
Aromia bungii	121.429428	31.013359	R
Aromia bungii	120.372852	36.323321	R
Aromia bungii	120.674529	36.14979	R
Aromia bungii	116.183333	39.983333	R
Aromia bungii	116.014145	40.361102	R
Aromia bungii	116.079962	40.066244	R
Aromia bungii	121.689797	38.896653	R
Aromia bungii	117.060074	39.094357	R
Aromia bungii	118.791968	32.063893	R
Aromia bungii	121.527519	31.2934	R
Aromia bungii	103.454009	30.47818	R
Aromia bungii	121.215637	31.282503	R
Aromia bungii	121.618477	31.216393	R
Aromia bungii	116.462377	40.456257	R
Aromia bungii	115.583679	39.868065	R
Aromia bungii	106.527115	29.33328	R
Aromia bungii	116.190002	40.011112	R
Aromia bungii	115.96646	39.727109	R
Aromia bungii	115.9663	39.726927	R
Aromia bungii	116.34875	40.422581	R
Aromia bungii	116.673224	39.924093	R
Aromia bungii	122.155701	37.437379	R
Aromia bungii	121.380872	31.093206	R
Aromia bungii	116.537217	39.822848	R
Aromia bungii	117.108604	36.250536	R
Aromia bungii	120.661273	31.312595	R
Aromia bungii	118.151092	30.077106	R
Aromia bungii	121.552157	31.215394	R
Aromia bungii	114.594238	23.576263	R
Aromia bungii	121.431013	31.018651	R
Aromia bungii	117.243158	40.677215	R
Aromia bungii	120.102879	30.359727	R
Aromia bungii	121.095266	27.839421	R
Aromia bungii	103.31232	29.51346	R
Aromia bungii	107.82784	30.18785	R
Aromia bungii	106.527115	29.33328	R
Aromia bungii	106.527	29.333	R
Aromia bungii	106.509	29.632	R
Aromia bungii	104.125	30.659	R
Aromia bungii	104.124747	30.658612	R
Aromia bungii	103.653	30.656	R
Aromia bungii	103.454009	30.47818	R
Aromia bungii	103.454	30.478	R
Aromia bungii	103.31232	29.51346	R
Aromia bungii	103.312	29.513	R
Aromia bungii	110.728056	31.765278	field investigation
Aromia bungii	110.723056	31.756389	field investigation
Aromia bungii	110.695833	31.725	field investigation
Aromia bungii	110.698853	31.73127	field investigation
Aromia bungii	110.660278	31.700556	field investigation
Aromia bungii	110.559722	31.765278	field investigation
Aromia bungii	110.65973	31.68539	field investigation
Aromia bungii	110.656111	31.691389	field investigation
Aromia bungii	110.694167	31.677222	field investigation
Aromia bungii	110.617778	31.691111	field investigation
Aromia bungii	110.56	31.766944	field investigation
Aromia bungii	110.801944	31.5025	field investigation
Aromia bungii	110.396944	31.458611	field investigation
Aromia bungii	110.750833	31.337778	field investigation
Aromia bungii	110.146944	31.466389	field investigation
Aromia bungii	110.881667	30.593611	field investigation
Aromia bungii	110.889722	30.586389	field investigation
Aromia bungii	107.473056	33.225833	field investigation
Aromia bungii	107.539722	33.182778	field investigation
Aromia bungii	107.573056	33.263056	field investigation
Aromia bungii	110.922778	31.079167	field investigation
Aromia bungii	110.923333	31.071111	field investigation
Aromia bungii	110.92	31.080556	field investigation
Aromia bungii	104.073611	29.716111	field investigation
Aromia bungii	104.268056	29.216111	field investigation
Aromia bungii	104.299167	29.497778	field investigation
Aromia bungii	107.586667	28.819444	field investigation
Aromia bungii	107.535833	28.875278	field investigation
Aromia bungii	107.607222	28.871111	field investigation
Aromia bungii	107.113889	29.140278	field investigation
Aromia bungii	107.258889	29.089722	field investigation
Aromia bungii	107.185	29.014444	field investigation
Aromia bungii	107.130278	29.969444	field investigation
Aromia bungii	99.705	27.821667	field investigation
Aromia bungii	100.264444	26.865556	field investigation
Aromia bungii	101.795556	26.5625	field investigation
Aromia bungii	102.798889	26.5625	field investigation
Aromia bungii	101.446389	25.109167	field investigation
Aromia bungii	102.3075	27.850556	field investigation
Aromia bungii	101.599444	27.420833	field investigation
Aromia bungii	102.160833	27.420833	field investigation
Aromia bungii	100.336111	34.430833	field investigation
Aromia bungii	101.0525	33.726944	field investigation
Aromia bungii	110.098611	31.758056	field investigation
Aromia bungii	109.7625	31.592778	field investigation
Aromia bungii	111.972778	35.419167	field investigation
Aromia bungii	111.998889	35.428056	field investigation
Aromia bungii	111.966111	35.4425	field investigation
Aromia bungii	110.825	31.763	field investigation
Aromia bungii	110.171	30.306	field investigation
Aromia bungii	109.695	29.8	field investigation
Aromia bungii	109.219	30.276	field investigation
Aromia bungii	111.807	28.581	field investigation
Aromia bungii	111.51	27.272	field investigation
